# Supplementary material for: Anti-inflammatory function of apolipoprotein B-depleted plasma is impaired in non-alcoholic fatty liver disease
Source: PLoS One. 2022 Apr 12;17(4):e0266227. doi: 10.1371/journal.pone.0266227 (PMC9004768; doi:10.1371/journal.pone.0266227)
Supplement: S1 Data — (XLSX) [file pone.0266227.s001.xlsx]

## Sheet: Sheet1
status	VisceralFat	FC VCAM-1	FC ICAM-1	cIMT	LS	Age	WC	BMI	WHR	TC	HDL-C	LDL-C	TG	AST	ALT	GGT	FBG	systolicbp	diastolicbp	Hypertension	MS
0	21	1.16473	4.89056	0.75	3.6	50-81	82	22.44	0.89	228	82	125	103	19	15	62.5	84.7	122	84	0	0
0	30	0.003545	6.27667	0.71	2.6	50-81				146	54	83	47	23	21	21.16	89.5	142	78	0	0
0	55	0.0044871	5.1337	0.68	3.3	50-81	99	26.81	0.95	176	56	100	101	20	16	15.93	101.8	121	81	0	0
0	80	1.33793	6.86852	0.7	3.3	50-81	97	23.54	0.97	296	66	186	220	71	147	113	83.5	137	82	0	0
0	90	0.742262	9.71356	0.63	3.3	50-81	109	30.67	1.04	194	54	108	158	15	21	27.9	82.7	108	73	0	0
0	57	0.80107	4.99332	0.8	3.7	50-81	98	26.19	1.01	232	45	145	209	16	13	19	97.1	113	73	0	0
0	63	0.00183501	5.46416	1.15	3.2	50-81	98	27.03	0.98	240	69	170	123	21	22	18.7	83.3	130	85	0	0
0	46	0.742262	4.56305	0.925	4.6	50-81	82	22.23	0.91	172	70	68	71	17	18	26.43		173	102	1	0
0	36	1.23971	5.20537	0.75	4.9	50-81	72	20.28		182	59	96	133	19	12	43.4	94.7	117	64	0	0
0	110	2.04202	10.8528	0.75	4.4	50-81	115	31.3	1.1	287	68	198	101	20	39	45.51	98.4	143	81	0	0
0	69	0.00302259	4.65893	0.95	4.8	50-81	108	30.04	1.01	246	56	145	222	18	23	23.82	95.3	119	68	0	0
0	36	0.0243489	7.06162	0.77	3.8	50-81	94	24.02	0.99	169	62	94	70	24	18	23.36	84.3	123	80	0	0
0	31	0.0412346	7.46426	0.9	2.3	50-81	84	23.13	0.92	155	58	58	195	14	21	37.7	83.6	111	87	0	0
0	27	0.125	3.13834	0.75	4.8	50-81	102	27.74	0.98	224	49	127	232	12	7	13.7	94.9	123	76	1	0
0	30	0.14161	1.08673	0.7	4.6	50-81	86	22.44	0.95	155	51	88	81	23	15	11.35	101.8	114	70	0	0
0	38	1.49485	4.34694	0.95	4.4	50-81	81	23.77	0.87	151	45	93	61	14	8	7.91		157	86	0	0
0	56	1.32869	3.65533	0.8	4	50-81	92	24.37	0.9	264	55	177	159	16	20	54.76	103.8	107	79	0	0
0	15	0.0540336	3.605	0.99	4	50-81	76	21.43	0.83	158	65	85	36	21	13	14.04	88	100	64	0	0
0	30	0.0865693	1.05702	0.575	3.6	50-81	95	25.78	0.94	191	46	124	101	38	26	20.95	96.7	115	71	0	0
0	51	0.0818996	2.28153	0.7	4.6	50-81	99	26.29	0.99	185	52	121	61	20	17	35.34	86.9	129	85	0	0
0	65	0.208772	1.61328	0.715	3	50-81	91	24.42	0.98	224	67	123	168	16	13	17.45	99.5	133	82	0	0
0	50	0.200267	1.49485	1.025	3.7	50-81	96	26.45	0.99	237	54	146	185	35	44	15.53	79.8	117	81	0	0
0	48	0.0518325	2.09943	0.69	4.9	50-81	95	28.26	0.9	213	52	134	130	14	13	21.06	109.9	177	97	1	0
0	54	0.154963	2.37841	1.125	4	50-81	96	25.24	0.97	245	83	141	102	15	17	135	80.7	135	89	0	0
0	38	0.19751	5.1337	0.8	2.3	50-81	90	25.18	0.96	223	58	124	201	33	19	20.2	81.3	153	84	0	0
0	56	0.174343	3.20428	0.7	2.7	50-81	98	27.28	0.99	249	39	179	154	24	28	17.6	94.4	106	71	0	0
0	33	0.156041	2.63902	0.75	3.3	50-81	104	30.67	1	163	58	93	59	11	6	7.67	90.9	158	110	1	0
0	20	0.214641	5.50217	1.01	4	50-81	88	23.28	0.94	188	58	111	91	21	11	20.58	97.3	152	87	0	0
0	20	0.460094	11.9588	0.81	3.7	50-81	84	22.81	0.88	231	76	135	100	13	11	19.94	89	97	70	0	0
0	45	0.156041	3.27161	0.745	4.3	50-81	94	25.42	0.92	213	94	107	59	32	36	22.27	95.9	144	88	0	0
0	42	0.25349	3.70635	0.85	4.9	50-81	81	22.49	0.84	247	64	152	153	20	14	20.48	98.6	142	105	1	0
0	37	0.376312	4.25748	0.805	3	50-81	85	21.78	0.98	239	72	139	139	20	15	29.59	87.2	115	68	0	0
0	37	0.389582	4.89056	0.675	3.6	50-81	85	21.94	0.9	251	55	172	123	15	11	36.16	96.5	170	95	1	0
0	48	0.496546	12.5533	0.725	4.4	50-81	92	27.05	0.93	178	42	111	119	20	23	17.6	94.1	150	79	1	0
0	82	0.104386	4.05584	0.88	4	50-81	98	28.95	1	229	43	147	198	24	29	33.43	89	129	83	0	0
0	54	2.08493	10.7779	0.75	4	50-81	103	28.41	0.94	226	60	143	115	18	10	20.52	104.5	149	88	0	1
0	46	1.16473	6.82108	0.715	3.7	50-81	91	25.47	0.93	205	71	117	84	16	11	14.4	105.6	156	97	1	1
0	90	0.870551	2.25012	0.81	3.9	50-81	99	27.91	0.99	299	68	181	248	25	30	25.48	100.1	181	87	0	1
0	83	1.13288	4.92458	0.8	3.1	50-81	113	29.94	1.1	181	38	69	373	24	30	24.48	90.3	143	83	0	1
0	60	0.200267	3.50642	0.675	3.6	50-81	95	26.29	1.01	176	37		422	23	18	29.58	93.3	155	100	1	1
0	54	0.277392	5.35171	0.79	4.3	50-81	102	25.91	0.93	274	51	183	199	23	16	24.76	87.1	148	95	1	1
1		0.524858	2.44528		4.9	50-81	100	28.53	0.97	184	48	119	86	18	18	22.68	108.3			1
1	67	1.19748	15.455	0.8	5.8	50-81	109	28.87	1.08	198	58	119	107	34	44	36.1	108.3	129	80	0	0
1	50	0.63728	12.295	0.615	4	50-81	90	25.04	0.93	292	57	178	283	24	42	50.1	85	124	86	0	0
1	39	0.823591	4.89056	0.83	6.2	50-81	98	26.87	0.91	179	80	86	65	28	23	22.1	88.3	159	99	1	0
1	85	4.95883	3.07375	0.745	4.7	50-81	112	27.74	1.11	204	68	82	271	21	22	38	87.6	130	77	0	0
1	93	0.795536	3.29436	1.11	14.3	50-81	115	31.04	1.07	152	43	86	116	33	48	34.8	103	180	81	1	0
1	58	0.539614	5.77572	0.8	5.6	50-81	83		0.92	205	70	119	78	12	8	28	73.9	86	63	0	0
1	52	0.632878	2.41162	0.85	8.7	50-81	97	27.14	0.97	188	53	112	114	48	49	42.86	83.1	135	88	1	0
1	34	4.46915	3.55537	0.6	4.1	50-81	95	24.71	0.98	239	59	149	154	20	34	50.05	92.9	103	77	0	0
1	80	5.31474	8.28212	0.89	6.8	50-81	93	26.93	0.94	260	49	168	213	20	10	20.43	92	151	83	0	0
1	57	6.54322	3.81055	0.85	5.1	50-81	100	29.24	0.97	195	48	127	99	14		14.8	84.9	109	64	0	0
1	76	2.15846	4.19887	0.8	6.6	50-81	101	29.23	0.97	191	59	113	93	22	27	31.45	88.7	135	89	0	0
1	73	0.628507	1.43396	0.845	8.8	50-81	100	28.37	0.98	209	54	125	148	24	30	148	97.7	170	101	1	0
1	53	6.9644	8.11168	0.6	8.9	50-81	93	25.53	0.95	200	53	127	100	16	16	18.1	121	136	90	0	0
1	80	1.23114	3.78423	1.1	4.8	50-81	108	31.77	1.04	287	47	211	145	33	59	23.85	120.5	149	73	0	0
1	62	4.02782	1.30134	1.09	5.4	50-81	100	27.37	1.04	221	40	137	218	26	41	78.59	105.3	135	82	0	0
1	66	9.06307	8.87656	0.7	10.4	50-81	110	35.43	0.98	273	64	179	149	29	61	136.4	88	179	113	1	0
1	40	8.63383	5.24157	0.65	5.1	50-81	90	24.17	0.96	190	46	131	66	17		22.82	95.6	111	76	0	0
1	92	1.42405	5.81589	0.75	4.1	50-81	100	28.25	0.95	234	47	138	250	12	21	28.83	103.4	115	81	0	0
1	64	9.47	9.47	1.2	5	50-81	98	26.18	0.97	170	50	111	44	23	22	18.28	108.1	165	79	0	0
1	62	0.00164238	0.0220971	0.85	5.1	50-81	99	28.65		236	56	157	114	31	28	37.49	105.4	124	69	0	0
1	36	0.965936	1.95884	0.75	8.3	50-81	101	30.49	0.99	207	57	119	152	33	42	23.74	94.5	109	81	0	0
1	69	1.75321	6.10504	0.6	5.8	50-81	107	32.47	0.94	256	74	119	311	36	37	122.5	102	146	98	1	1
1	86	2.69447	4.92458	0.725	8.3	50-81	115	32.22	1.04	200	50	124	127	30	51	24.33	100.7	161	88	1	1
1	47	7.11074	11.7127	0.655	4.9	50-81	105	28.84	1.07	198	38	119	207	18		27.19	98.1	135	86	0	1
1	56	0.913831	2.04202	0.85	8.9	50-81	105	32.86	0.92	219	39	148	159	41	118	630	90.5	125	81	1	1
1	38	0.0116785	9.18959	0.69	4.8	50-81	105	29.74	1.01	177	33	94	250	34	39	29.2	106	114	81	0	1
1	105	0.562529	2.53151	1	7.6	50-81	114	33.81	0.99	237	51	150	180	21	32	115	129	151	86	0	1
1	70	1.16473	5.6962	1.05	7.8	50-81	92	24.94	0.92	221	57	146	90	47	62	82.8	116	161	76	1	0
1	62	1.05702	2.51403	0.8	4.5	50-81	106	31.18	0.99	167	41	98	139	36	61	40.99	95.6	102	75	0	0
1	64	0.779165	3.45815	0.82	4.7	50-81	98	28.8	1	212	47	141	117	23	34	25.77	103.1	149	106	1	0
1	80	0.441351	3.41054	0.8	8	50-81	100	28.41	0.93	175	42	102	153	34	23	22.9	90.2	143	101	1	0
1	81	0.933033	0.747425	0.7	6.4	50-81	107	31.02	1.05	227	51	147	146	28	55	44.22	86.5	125	82	0	0
1	68	9.12611	5.61778	1.015	6.4	50-81	107	32.3	0.99	230	59	150	104	18		44.3	121	141	82	0	0
1	86	0.986233	2.25012	0.8	5.9	50-81	116	31.91	1.07	162	54	79	141	34	46	33.17	104.5	135	78	0	0
1	50	0.582367	1.17283	0.9	4.3	50-81	96	26.14	0.94	277	58	179	200	23	44	28.09	88.8	157	90	0	0
1	63	0.742262	3.89062	0.825	9.2	50-81	112	32.08	1.04	193	56	97	198	23	23	24.4	95.1	175	89	1	1
1	114	10.8528	6.19026	0.85	4.8	50-81	123	33.07	1.19	251	83	141	139	17	21	25.9	110	131	88	0	1
1	90	1.23971	3.22657	0.775	5.8	50-81	119	31.29	1.14	240	61	148	160	21	22	27.61	114.3	178	95	1	1
1	91	5.65685	3.89062	0.74	11.5	50-81	117	31.97	0.95	171	37	103	154	29	54	31.7	106	186	115	1	1
1	85	1.56917	3.38698	1.01	6.8	50-81	118	35.2	1.09	162	37	96	146	22	36	24.17	101.9	140	80	1	1
1	63	0.840896	0.297302	0.7	6.7	50-81	102	29.41	1	176	33	106	186	33	44	33.99	99.2	119	90	0	1
